# Supplementary material for: The Effects of Acetazolamide on Cerebral Hemodynamics in Adult Patients with an Acute Brain Injury: A Systematic Review
Source: Brain Sci. 2023 Dec 6;13(12):1678. doi: 10.3390/brainsci13121678 (PMC10741868; doi:10.3390/brainsci13121678)
Supplement: Supplementary file 1 [file brainsci-13-01678-s001.zip]

Archive with 1 entries (1 files):
- brainsci-2691388-supplementary.pdf
